# Supplementary material for: A Quantitative Analysis of Undisclosed Conflicts of Interest in Pharmacology Textbooks
Source: PLoS One. 2015 Jul 27;10(7):e0133261. doi: 10.1371/journal.pone.0133261 (PMC4516247; doi:10.1371/journal.pone.0133261)
Supplement: S1 Dataset — (XLSX) [file pone.0133261.s001.xlsx]

## Sheet: Textbook_CoI_1a
AUTHOR	AUTHOR	ONE_PRIOR_EDITION_1Y_0N	DEGREE_TEXT	DEGREE_NUM	STATE	SEX_M_F_U	SEX_NUM_1M_2F	SEX_NUM_0F_1M	TEXTBOOK	TEXT_NUM	TEXTNUM_0DIP_1P5_KAT_GG	CHAPTER	CHAP_NUM	AREA_TEXT	APPLICABLE	DD_TOTAL	PATENTS_95ON	PATENTS_1FITZ	PATENTS_DICHOT	PATENTS_DICHOT_1FITZ	COMMENT	DD_DICHOT	DD_TOTAL_1GF	TEXT_NUM_0DIP_1GG_1KAT	TEXT_NUM_0DIP_1GG	TEXT_NUM_0DIP_1KAT	ADDITIONAL_COMPANIES	DOL_RESEARCH	DOL_SPEAKING	DOL_CONSULTING	DOL_MEALS	DOL_TRAVEL	DOL_COMBO	DOL_OTHER	PERC_RESEARCH	PERC_SPEAKING	PERC_CONSULTING	PERC_MEALS	PERC_TRAVEL	PERC_COMBO	PERC_OTHER	PERC_TOTAL_TEMP	PERC_M_T_COMB_OTHER
1	deleted	1	MD	1	TX	M	1	1	DiP	3	0	1	1	Cardiovascular Disorders		-1	0	0	0	0		0		0	0	0
2	deleted	1	MD	1	TX	M	1	1	DiP	3	0	1	1	Cardiovascular Disorders		-1	0	0	0	0		0		0	0	0
3	deleted	1	PharmD	3	AZ	M	1	1	DiP	3	0	2	1	Cardiovascular Disorders		-1	0	0	0	0		0		0	0	0
4	deleted	1	MD	1	MI	M	1	1	DiP	3	0	2	1	Cardiovascular Disorders		36125	0	0	0	0		1	36125	0	0	0		0	36125	0	0	0	0	0	0	1	0	0	0	0	0	1	0
5	deleted	1	PharmD	3	CO	M	1	1	DiP	3	0	3	1	Cardiovascular Disorders		-1	0	0	0	0		0		0	0	0
6	deleted	1	PharmD	3	TX	M	1	1	DiP	3	0	3	1	Cardiovascular Disorders		-1	0	0	0	0		0		0	0	0
7	deleted	1	PharmD	3	TN	M	1	1	DiP	3	0	4	1	Cardiovascular Disorders		-1	0	0	0	0		0		0	0	0
8	deleted	1	PharmD	3	SC	F	2	0	DiP	3	0	4	1	Cardiovascular Disorders		-1	0	0	0	0		0		0	0	0
9	deleted	1	PharmD	3	NC	F	2	0	DiP	3	0	5	1	Cardiovascular Disorders		-1	0	0	0	0		0		0	0	0
10	deleted	1	PharmD	3	IL	F	2	0	DiP	3	0	4	1	Cardiovascular Disorders		-1	1	1	1	1	Warfarin, published 2009	0		0	0	0
11	deleted	0	PharmD	3	IL	M	1	1	DiP	3	0	5	1	Cardiovascular Disorders		-1	0	0	0	0	.	0		0	0	0
12	deleted	1	PharmD	3	TX	M	1	1	DiP	3	0		4	Cardiovascular Disorders		-1	0	0	0	0		0		0	0	0
13	deleted	1	PharmD	3	PA	F	2	0	DiP	3	0	7	1	Cardiovascular Disorders		2000	0	0	0	0		1	2000	0	0	0		0	2000	0	0	0	0	0	0	1	0	0	0	0	0	1	0
14	deleted	1	Bpharm, PhD		Canada	M	1	1	DiP	3	0	7	1	Cardiovascular Disorders			0	0	0	0				0	0	0
15	deleted	1	PharmD	3	PA	F	2	0	DiP	3	0	8	1	Cardiovascular Disorders		-1	0	0	0	0		0		0	0	0
16	deleted	1	PharmD	3	IL	M	1	1	DiP	3	0	8	1	Cardiovascular Disorders		-1	0	0	0	0		0		0	0	0
17	deleted	1	PharmD	3	CO	M	1	1	DiP	3	0	9	1	Cardiovascular Disorders		-1	0	0	0	0		0		0	0	0
18	deleted	0	PharmD	3	CO	M	1	1	DiP	3	0	9	1	Cardiovascular Disorders		-1	0	0	0	0		0		0	0	0
19	deleted	1	PharmD	3	GA	F	2	0	DiP	3	0	10	1	Cardiovascular Disorders		-1	0	0	0	0		0		0	0	0
20	deleted	1	MD	1	GA	M	1	1	DiP	3	0	10	1	Cardiovascular Disorders		-1	0	0	0	0		0		0	0	0
21	deleted	1	PharmD	3	AZ	F	2	0	DiP	3	0	12	1	Cardiovascular Disorders		-1	0	0	0	0		0		0	0	0
22	deleted	1	PharmD	3	CO	M	1	1	DiP	3	0	13	1	Cardiovascular Disorders		1000	0	0	0	0	different? SNAP action	1	1000	0	0	0		0	0	1000	0	0	0	0	0	0	1	0	0	0	0	1	0
23	deleted	1	MS FCCM FCCP		TX	M	1	1	DiP	3	0	13	1	Cardiovascular Disorders		-1	0	0	0	0		0		0	0	0
24	deleted	1	PharmD	3	AZ	M	1	1	DiP	3	0	14	1	Cardiovascular Disorders		-1	0	0	0	0		0		0	0	0
25	deleted	1	PharmD	3	NM	M	1	1	DiP	3	0	15	1	Respiratory Disorders		2100	0	0	0	0		1	2100	0	0	0		0	0	2100	0	0	0	0	0	0	1	0	0	0	0	1	0
26	deleted	1	PharmD	3	WI	F	2	0	DiP	3	0	15	1	Respiratory Disorders		-1	1	1	1	1	highly relavent	0		0	0	0
27	deleted	1	PharmD	3	CA	F	2	0	DiP	3	0	16	1	Respiratory Disorders		-1	0	0	0	0		0		0	0	0
28	deleted	1	PharmD	3	NC	M	1	1	DiP	3	0	16	1	Respiratory Disorders		-1	0	0	0	0		0		0	0	0
29	deleted	1	PharmD	3	TX	F	2	0	DiP	3	0	17	1	Respiratory Disorders		-1	0	0	0	0		0		0	0	0
30	deleted	1	PharmD	3	CO	F	2	0	DiP	3	0	17	1	Respiratory Disorders		-1	0	0	0	0		0		0	0	0
31	deleted	1	MD	1	TX	F	2	0	DiP	3	0	17	1	Respiratory Disorders		-1	0	0	0	0		0		0	0	0
32	deleted	1	PharmD	3	TX	F	2	0	DiP	3	0	18	1	Respiratory Disorders		-1	0	0	0	0		0		0	0	0
33	deleted	1	PharmD	3	TX	F	2	0	DiP	3	0	18	1	Respiratory Disorders		-1	0	0	0	0		0		0	0	0
34	deleted	0	PharmD	3	GA	F	2	0	DiP	3	0	19	1	Gastrointestinal Disorde		-1	0	0	0	0		0		0	0	0
35	deleted	0	MD PhD	2	GA	M	1	1	DiP	3	0	19	1	Gastrointestinal Disorde		10120	2	2	1	1	device for evaluating a	1	10120	0	0	0		0	0	7000	695	2425	0	0	0	0	0.6917	0.0686759	0.239625	0	0	1	0.3083
36	deleted	0	PharmD	3	SC	M	1	1	DiP	3	0	20	1	Gastrointestinal Disorde		-1	0	0	0	0		0		0	0	0
37	deleted	0	MD	1	SC	M	1	1	DiP	3	0	20	1	Gastrointestinal Disorde		-1	0	0	0	0		0		0	0	0
38	deleted	1	PharmD	3	CO	M	1	1	DiP	3	0	21	1	Gastrointestinal Disorde		-1	0	0	0	0		0		0	0	0
39	deleted	1	PharmD	3	SC	F	2	0	DiP	3	0	22	1	Gastrointestinal Disorde		-1	0	0	0	0		0		0	0	0
40	deleted	1	PharmD	3	CA	M	1	1	DiP	3	0	22	1	Gastrointestinal Disorde		-1	0	0	0	0		0		0	0	0
41	deleted	0	PharmD	3	SC	F	2	0	DiP	3	0	23	1	Gastrointestinal Disorde		-1	0	0	0	0		0		0	0	0
42	deleted	0	PharmD	3	SC	F	2	0	DiP	3	0	23	1	Gastrointestinal Disorde		-1	0	0	0	0		0		0	0	0
43	deleted	1	PharmD	3	SC	F	2	0	DiP	3	0	24	1	Gastrointestinal Disorde		-1	0	0	0	0		0		0	0	0
44	deleted	1	PharmD	3	PA	M	1	1	DiP	3	0	25	1	Gastrointestinal Disorde		-1	0	0	0	0		0		0	0	0
45	deleted	1	PharmD	3	CA	F	2	0	DiP	3	0	25	1	Gastrointestinal Disorde		-1	0	0	0	0		0		0	0	0
46	deleted	1	PharmD	3	NM	F	2	0	DiP	3	0	26	1	Gastrointestinal Disorde		-1	0	0	0	0		0		0	0	0
47	deleted	1	EdD Rph		NY	M	1	1	DiP	3	0	27	1	Gastrointestinal Disorde		-1	0	0	0	0		0		0	0	0
48	deleted	1	PharmD	3	NY	F	2	0	DiP	3	0	27	1	Gastrointestinal Disorde		-1	0	0	0	0		0		0	0	0
49	deleted	1	PharmD	3	CA	F	2	0	DiP	3	0	28	1	Renal Disorders		-1	0	0	0	0	United States Patent 379	0		0	0	0
50	deleted	1	PharmD	3	CA	F	2	0	DiP	3	0	28	1	Renal Disorders		-1	0	0	0	0		0		0	0	0
51	deleted	1	PharmD	3	TN	F	2	0	DiP	3	0	29	1	Renal Disorders		-1	0	0	0	0		0		0	0	0
52	deleted	0	PharmD	3	Canada	F	2	0	DiP	3	0	29	1	Renal Disorders			0	0	0	0				0	0	0
53	deleted	1	PharmD	3	IN	M	1	1	DiP	3	0	30	1	Renal Disorders		-1	0	0	0	0		0		0	0	0
54	deleted	1	PharmD	3	OH	F	2	0	DiP	3	0	30	1	Renal Disorders		-1	0	0	0	0		0		0	0	0
55	deleted	0	PharmD, MD		IN	M	1	1	DiP	3	0	30	1	Renal Disorders		-1	0	0	0	0		0		0	0	0
56	deleted	1	PharmD PhD		PA	M	1	1	DiP	3	0	31	1	Renal Disorders		-1	0	0	0	0		0		0	0	0
57	deleted	1	PharmD	3	IL	M	1	1	DiP	3	0	32	1	Renal Disorders		-1	0	0	0	0		0		0	0	0
58	deleted	0	PharmD	3	PA	F	2	0	DiP	3	0	33	1	Renal Disorders		-1	0	0	0	0		0		0	0	0
59	deleted	1	PharmD	3	VA	M	1	1	DiP	3	0		3	Renal Disorders		-1	0	0	0	0		0		0	0	0
60	deleted	1	PharmD	3	SC	F	2	0	DiP	3	0		3	Renal Disorders, Nutriti		-1	0	0	0	0		0		0	0	0
61	deleted	1	PharmD	3	NY	F	2	0	DiP	3	0	35	1	Renal Disorders		-1	0	0	0	0		0		0	0	0
62	deleted	1	PharmD	3	VA	M	1	1	DiP	3	0	36	1	Renal Disorders		-1	0	0	0	0		0		0	0	0
63	deleted	1	PharmD	3	MA	M	1	1	DiP	3	0	37	1	Renal Disorders		-1	0	0	0	0		0		0	0	0
64	deleted	1	PharmD PhD		VA	F	2	0	DiP	3	0	38	1	Neurologic Disorders		-1	0	0	0	0		0		0	0	0
65	deleted	0	PharmD	3	VA	F	2	0	DiP	3	0	38	1	Neurologic Disorders		-1	0	0	0	0		0		0	0	0
66	deleted	0	PharmD	3	FL	F	2	0	DiP	3	0	38	1	Neurologic Disorders		-1	0	0	0	0		0		0	0	0
67	deleted	1	PharmD	3	CO	F	2	0	DiP	3	0	39	1	Neurologic Disorders		-1	0	0	0	0		0		0	0	0
68	deleted	1	MD	1	CO	M	1	1	DiP	3	0	39	1	Neurologic Disorders		-1	0	0	0	0		0		0	0	0
69	deleted	1	MD	1	CO	M	1	1	DiP	3	0	39	1	Neurologic Disorders		1810	0	0	0	0		1	1810	0	0	0		0	0	0	871	939	0	0	0	0	0	0.481215	0.518785	0	0	1	1
70	deleted	1	PharmD	3	TX	F	2	0	DiP	3	0	40	1	Neurologic Disorders		-1	0	0	0	0		0		0	0	0
71	deleted	1	MD PhD	2	TX	M	1	1	DiP	3	0	40	1	Neurologic Disorders		299	1	1	1	1	US 20120108999 A1	1	299	0	0	0		0	0	0	0	0	299	0	0	0	0	0	0	1	0	1	1
72	deleted	1	PharmD	3	TN	F	2	0	DiP	3	0	41	1	Neurologic Disorders		-1	0	0	0	0		0		0	0	0
73	deleted	1	MD	1	TN	M	1	1	DiP	3	0	41	1	Neurologic Disorders		42760	0	0	0	0		1	42760	0	0	0		2500	33650	6610	0	0	0	0	0.0584659	0.78695	0.154584	0	0	0	0	1	0
74	deleted	1	PharmD	3	TN	M	1	1	DiP	3	0	42	1	Neurologic Disorders		-1	0	0	0	0		0		0	0	0
75	deleted	0	PharmD	3	TN	M	1	1	DiP	3	0	42	1	Neurologic Disorders		-1	0	0	0	0		0		0	0	0
76	deleted	1	PharmD	3	CA	M	1	1	DiP	3	0	43	1	Neurologic Disorders		-1	0	0	0	0	US 20020077077 A1 differ	0		0	0	0
77	deleted	1	MD	1	CA	M	1	1	DiP	3	0	43	1	Neurologic Disorders		26566	1	1	1	1	US 20020032203 A1	1	26566	0	0	0		0	2500	15000	0	1106	7960	0	0	0.0941052	0.564631	0	0.0416322	0.299631	0	1	0.341263
78	deleted	1	PharmD	3	MI	M	1	1	DiP	3	0	44	1	Neurologic Disorders		-1	0	0	0	0		0		0	0	0
79	deleted	1	PharmD	3	IL	M	1	1	DiP	3	0	44	1	Neurologic Disorders		-1	0	0	0	0		0		0	0	0
80	deleted	1	PharmD	3	FL	F	2	0	DiP	3	0	44	1	Neurologic Disorders		-1	0	0	0	0		0		0	0	0
81	deleted	1	PharmD	3	MIS	F	2	0	DiP	3	0	45	1	Neurologic Disorders		-1	0	0	0	0		0		0	0	0
82	deleted	0	MD	1	MIS	F	2	0	DiP	3	0	45	1	Neurologic Disorders		4500	0	0	0	0		1	4500	0	0	0		4500	0	0	0	0	0	0	1	0	0	0	0	0	0	1	0
83	deleted	1	PharmD	3	CA	F	2	0	DiP	3	0	46	1	Psychiatric Disorders			0	0	0	0				0	0	0
84	deleted	1	MD	1	TX	M	1	1	DiP	3	0	46	1	Psychiatric Disorders			0	0	0	0				0	0	0
85	deleted	1	PharmD	3	Missouri	M	1	1	DiP	3	0	47	1	Psychiatric Disorders		-1	0	0	0	0		0		0	0	0
86	deleted	0	PharmD	3	Missouri	F	2	0	DiP	3	0	47	1	Psychiatric Disorders		-1	0	0	0	0		0		0	0	0
87	deleted	1	MS		FL	M	1	1	DiP	3	0		2	Psychiatric Disorders		-1	0	0	0	0		0		0	0	0
88	deleted	0	PharmD	3	FL	F	2	0	DiP	3	0		2	Psychiatric Disorders		-1	0	0	0	0		0		0	0	0
89	deleted	1	PharmD	3	TX	M	1	1	DiP	3	0	50	1	Psychiatric Disorders		-1	0	0	0	0		0		0	0	0
90	deleted	1	PharmD	3	Iowa	F	2	0	DiP	3	0	50	1	Psychiatric Disorders		-1	0	0	0	0		0		0	0	0
91	deleted	1	MD	1	GA	M	1	1	DiP	3	0	50	1	Psychiatric Disorders		-1	0	0	0	0		0		0	0	0
92	deleted	1	PharmD	3	ME	M	1	1	DiP	3	0	51	1	Psychiatric Disorders		-1	0	0	0	0		0		0	0	0
93	deleted	1	PharmD	3	MA	F	2	0	DiP	3	0	51	1	Psychiatric Disorders		-1	0	0	0	0		0		0	0	0
94	deleted	1	PharmD	3	Miss	F	2	0	DiP	3	0		2	Psychiatric Disorders		-1	0	0	0	0		0		0	0	0
95	deleted	1	PharmD	3	SC	F	2	0	DiP	3	0	52	1	Psychiatric Disorders		-1	0	0	0	0		0		0	0	0
96	deleted	1	MD	1	SC	F	2	0	DiP	3	0	52	1	Psychiatric Disorders		-1	0	0	0	0		0		0	0	0
97	deleted	1	PharmD	3	TN	F	2	0	DiP	3	0		2	Psychiatric Disorders		-1	0	0	0	0		0		0	0	0
98	deleted	1	PharmD	3	VI	F	2	0	DiP	3	0		2	Psychiatric Disorders		-1	0	0	0	0		0		0	0	0
99	deleted	1	PharmD	3	WI	M	1	1	DiP	3	0	55	1	Psychiatric Disorders		-1	0	0	0	0		0		0	0	0
100	deleted	1	PharmD	3	GA	M	1	1	DiP	3	0	55	1	Psychiatric Disorders		-1	0	0	0	0		0		0	0	0
101	deleted	1	PharmD	3	OK	F	2	0	DiP	3	0	56	1	Psychiatric Disorders		-1	0	0	0	0		0		0	0	0
102	deleted	1	PharmD	3	NC	M	1	1	DiP	3	0	56	1	Psychiatric Disorders		-1	0	0	0	0		0		0	0	0
103	deleted	1	DO		OK	M	1	1	DiP	3	0	56	1	Psychiatric Disorders		-1	0	0	0	0		0		0	0	0
104	deleted	1	PharmD	3	TX	M	1	1	DiP	3	0	57	1	Endocrinologic Disorders		46787	0	0	0	0		1	46787	0	0	0		0	30151	0	0	2836	0	13800	0	0.644431	0	0	0.0606151	0	0.294954	1	0.355569
105	deleted	0	DO		SD	M	1	1	DiP	3	0	57	1	Endocrinologic Disorders		35264	0	0	0	0		1	35264	0	0	0		17426	17838	0	0	0	0	0	0.494158	0.505842	0	0	0	0	0	1	0
106	deleted	0	PharmD	3	TX	M	1	1	DiP	3	0	57	1	Endocrinologic Disorders		-1	0	0	0	0	different CAA? USD437859	0		0	0	0
107	deleted	1	MD PhD	2	Wash DC	F	2	0	DiP	3	0	58	1	Endocrinologic Disorders		-1	0	0	0	0		0		0	0	0
108	deleted	0	PharmD	3	FL	M	1	1	DiP	3	0	59	1	Endocrinologic Disorders		-1	0	0	0	0	Eric A Dietrich of MD, U	0		0	0	0
109	deleted	1	PharmD	3	CO	M	1	1	DiP	3	0	59	1	Endocrinologic Disorders		-1	0	0	0	0	US4862891 A is from 1989	0		0	0	0
110	deleted	1	PharmD	3	FL	M	1	1	DiP	3	0	59	1	Endocrinologic Disorders		-1	0	0	0	0		0		0	0	0
111	deleted	0	PharmD	3	IN	M	1	1	DiP	3	0	60	1	Endocrinologic Disorders		-1	0	0	0	0		0		0	0	0
112	deleted	1	PharmD	3	IN	F	2	0	DiP	3	0		2	Endocrinologic Disorders		-1	0	0	0	0		0		0	0	0
113	deleted	1	MD PhD	2	MD	M	1	1	DiP	3	0		2	Endocrinologic Disorders		-1	0	0	0	0		0		0	0	0
114	deleted	1	PharmD	3	MD	M	1	1	DiP	3	0		3	Endocrinologic Disorders		-1	0	0	0	0		0		0	0	0
115	deleted	1	PharmD	3	RI	F	2	0	DiP	3	0	61	1	Grynecologic & Obstetric		-1	0	0	0	0		0		0	0	0
116	deleted	1	MD	1	RI	F	2	0	DiP	3	0	61	1	Grynecologic & Obstetric		-1	0	0	0	0		0		0	0	0
117	deleted	1	PharmD	3	Kan	F	2	0	DiP	3	0	62	1	Grynecologic & Obstetric		-1	0	0	0	0		0		0	0	0
118	deleted	1	PharmD	3	SC	F	2	0	DiP	3	0	62	1	Grynecologic & Obstetric		-1	0	0	0	0		0		0	0	0
119	deleted	1	PharmD	3	PA	F	2	0	DiP	3	0	63	1	Grynecologic & Obstetric		-1	0	0	0	0		0		0	0	0
120	deleted	1	PharmD	3	PA	F	2	0	DiP	3	0	63	1	Grynecologic & Obstetric		-1	0	0	0	0		0		0	0	0
121	deleted	1	PharmD	3	MD	F	2	0	DiP	3	0	64	1	Grynecologic & Obstetric		-1	0	0	0	0		0		0	0	0
122	deleted	0	PharmD	3	MD	F	2	0	DiP	3	0	64	1	Grynecologic & Obstetric		-1	0	0	0	0		0		0	0	0
123	deleted	1	MD PhD	2	Greece	F	2	0	DiP	3	0	65	1	Grynecologic & Obstetric			0	0	0	0				0	0	0
124	deleted	1	PharmD	3	CT	F	2	0	DiP	3	0	65	1	Grynecologic & Obstetric		-1	0	0	0	0		0		0	0	0
125	deleted	1	PharmD	3	IL	F	2	0	DiP	3	0		2	Urologic Disorders		-1	0	0	0	0		0		0	0	0
126	deleted	1	MD	1	SC	M	1	1	DiP	3	0	68	1	Urologic Disorders		173598	0	0	0	0		1	173598	0	0	0	10	0	29570	16300	1579	4814	120000	1334	0	0.170336	0.0938951	0.00909573	0.0277307	0.691252	0.00768442	0.999994	0.735763
127	deleted	1	MN PhD		MN	F	2	0	DiP	3	0	68	1	Urologic Disorders		-1	0	0	0	0		0		0	0	0
128	deleted	0	PharmD	3	NY	F	2	0	DiP	3	0	68	1	Urologic Disorders		-1	0	0	0	0		0		0	0	0
129	deleted	0	PharmD	3	OK	F	2	0	DiP	3	0	69	1	Immunologic Disorders		-1	0	0	0	0		0		0	0	0
130	deleted	1	PharmD	3	PA	F	2	0	DiP	3	0	70	1	Immunologic Disorders		-1	0	0	0	0		0		0	0	0
131	deleted	1	PharmD	3	PA	F	2	0	DiP	3	0	70	1	Immunologic Disorders		-1	0	0	0	0		0		0	0	0
132	deleted	1	PharmD	3	Iowa	F	2	0	DiP	3	0	71	1	Rheumatologic Disorders		-1	0	0	0	0		0		0	0	0
133	deleted	1	PharmD	3	WI	F	2	0	DiP	3	0	71	1	Rheumatologic Disorders		-1	0	0	0	0		0		0	0	0
134	deleted	0	PharmD	3	SC	F	2	0	DiP	3	0	72	1	Rheumatologic Disorders		-1	0	0	0	0		0		0	0	0
135	deleted	1	MS BCACP		WI	M	1	1	DiP	3	0	72	1	Rheumatologic Disorders		-1	0	0	0	0		0		0	0	0
136	deleted	1	PharmD	3	MI	F	2	0	DiP	3	0	73	1	Rheumatologic Disorders		-1	0	0	0	0		0		0	0	0
137	deleted	0	PharmD	3	TN	F	2	0	DiP	3	0	73	1	Rheumatologic Disorders		-1	0	0	0	0		0		0	0	0
138	deleted	0	PharmD	3	Iowa	F	2	0	DiP	3	0	74	1	Rheumatologic Disorders		-1	0	0	0	0		0		0	0	0
139	deleted	1	PharmD	3	Iowa	M	1	1	DiP	3	0	74	1	Rheumatologic Disorders		-1	0	0	0	0		0		0	0	0
140	deleted	1	MD	1	NJ	F	2	0	DiP	3	0	74	1	Rheumatologic Disorders		-1	0	0	0	0		0		0	0	0
141	deleted	1	PharmD	3	IL	M	1	1	DiP	3	0	75	1	Opthalmic Disorders		-1	0	0	0	0		0		0	0	0
142	deleted	1	PharmD	3	NY	M	1	1	DiP	3	0	75	1	Opthalmic Disorders		-1	0	0	0	0		0		0	0	0
143	deleted	1	MD	1	MD	M	1	1	DiP	3	0	75	1	Opthalmic Disorders		-1	0	0	0	0		0		0	0	0
144	deleted	1	PharmD	3	GA	M	1	1	DiP	3	0	76	1	Opthalmic Disorders		-1	0	0	0	0		0		0	0	0
145	deleted	1	MD	1	GA	M	1	1	DiP	3	0	76	1	Opthalmic Disorders		-1	0	0	0	0		0		0	0	0
146	deleted	1	PhD Rph		Canada	F	2	0	DiP	3	0	77	1	Dermatologic Disorders			0	0	0	0				0	0	0
147	deleted	1	PharmD	3	Canada	F	2	0	DiP	3	0		2	Dermatologic Disorders			0	0	0	0				0	0	0
148	deleted	1	MD	1	Canada	M	1	1	DiP	3	0	78	1	Dermatologic Disorders			1	1	1	1	Highly relavent			0	0	0
149	deleted	1	MD	1	Canada	F	2	0	DiP	3	0	79	1	Dermatologic Disorders			0	0	0	0				0	0	0
150	deleted	1	PharmD	3	Nebraska	F	2	0	DiP	3	0	80	1	Hematologic Disorders		-1	0	0	0	0		0		0	0	0
151	deleted	1	MD	1	Nebraska	M	1	1	DiP	3	0	80	1	Hematologic Disorders		-1	0	0	0	0		0		0	0	0
152	deleted	1	PharmD	3	FL	F	2	0	DiP	3	0	81	1	Hematologic Disorders		-1	0	0	0	0		0		0	0	0
153	deleted	1	MD	1	PA	F	2	0	DiP	3	0	81	1	Hematologic Disorders		-1	0	0	0	0		0		0	0	0
154	deleted	1	PharmD	3	OH	F	2	0	DiP	3	0	81	1	Hematologic Disorders		-1	0	0	0	0		0		0	0	0
155	deleted	1	PharmD	3	TX	F	2	0	DiP	3	0	82	1	Hematologic Disorders		-1	0	0	0	0		0		0	0	0
156	deleted	0	MD	1	TX	F	2	0	DiP	3	0	82	1	Hematologic Disorders		-1	0	0	0	0		0		0	0	0
157	deleted	0	PharmD	3	TX	F	2	0	DiP	3	0	83	1	Infectious Diseases		-1	0	0	0	0		0		0	0	0
158	deleted	1	PharmD	3	Kentucky	M	1	1	DiP	3	0	83	1	Infectious Diseases		-1	0	0	0	0		0		0	0	0
159	deleted	0	PharmD	3	MN	M	1	1	DiP	3	0	84	1	Infectious Diseases		-1	0	0	0	0		0		0	0	0
160	deleted	1	PharmD	3	Nebraska	F	2	0	DiP	3	0		2	Infectious Diseases		-1	0	0	0	0		0		0	0	0
161	deleted	0	PharmD	3	MN	F	2	0	DiP	3	0	84	1	Infectious Diseases		-1	0	0	0	0		0		0	0	0
162	deleted	0	PharmD	3	NC	M	1	1	DiP	3	0	84	1	Infectious Diseases		-1	0	0	0	0		0		0	0	0
163	deleted	1	PharmD	3	MN	M	1	1	DiP	3	0	84	1	Infectious Diseases		6900	0	0	0	0		1	6900	0	0	0		0	0	6900	0	0	0	0	0	0	1	0	0	0	0	1	0
164	deleted	1	PharmD	3	OH	F	2	0	DiP	3	0	85	1	Infectious Diseases		-1	0	0	0	0		0		0	0	0
165	deleted	1	PharmD	3	NC	M	1	1	DiP	3	0	85	1	Infectious Diseases		-1	0	0	0	0		0		0	0	0
166	deleted	1	PharmD	3	OH	M	1	1	DiP	3	0	85	1	Infectious Diseases		-1	0	0	0	0		0		0	0	0
167	deleted	1	PharmD	3	TX	F	2	0	DiP	3	0	86	1	Infectious Diseases		-1	0	0	0	0		0		0	0	0
168	deleted	1	PharmD	3	TX	F	2	0	DiP	3	0	86	1	Infectious Diseases		-1	0	0	0	0		0		0	0	0
169	deleted	1	PharmD	3	TX	F	2	0	DiP	3	0	87	1	Infectious Diseases		-1	0	0	0	0		0		0	0	0
170	deleted	1	PharmD	3	CO	M	1	1	DiP	3	0		2	Infectious Diseases		67375	0	0	0	0		1	65375	0	0	0	11	0	67375	0	0	0	0	0	0	1	0	0	0	0	0	1	0
171	deleted	1	PharmD	3	KT	F	2	0	DiP	3	0	88	1	Infectious Diseases		-1	0	0	0	0		0		0	0	0
172	deleted	1	PharmD	3	NC	F	2	0	DiP	3	0	89	1	Infectious Diseases		-1	0	0	0	0		0		0	0	0
173	deleted	0	PharmD	3	Ten	M	1	1	DiP	3	0	89	1	Infectious Diseases		-1	0	0	0	0		0		0	0	0
174	deleted	1	PharmD	3	CO	F	2	0	DiP	3	0	90	1	Infectious Diseases		-1	0	0	0	0		0		0	0	0
175	deleted	0	MD	1	FL	M	1	1	DiP	3	0	90	1	Infectious Diseases		-1	0	0	0	0		0		0	0	0
176	deleted	1	PharmD	3	FL	M	1	1	DiP	3	0	90	1	Infectious Diseases		-1	0	0	0	0		0		0	0	0
177	deleted	1	PharmD	3	OH	M	1	1	DiP	3	0	91	1	Infectious Diseases		-1	0	0	0	0		0		0	0	0
178	deleted	1	PharmD	3	OH	F	2	0	DiP	3	0	91	1	Infectious Diseases		-1	0	0	0	0		0		0	0	0
179	deleted	1	PharmD	3	Nebraska	M	1	1	DiP	3	0	92	1	Infectious Diseases		-1	0	0	0	0		0		0	0	0
180	deleted	0	PharmD	3	Nebraska	M	1	1	DiP	3	0	92	1	Infectious Diseases		-1	0	0	0	0		0		0	0	0
181	deleted	1	PharmD	3	SC	M	1	1	DiP	3	0	92	1	Infectious Diseases		-1	0	0	0	0		0		0	0	0
182	deleted	1	PharmD	3	MI	M	1	1	DiP	3	0	93	1	Infectious Diseases		-1	0	0	0	0		0		0	0	0
183	deleted	1	PharmD	3	TX	F	2	0	DiP	3	0	94	1	Infectious Diseases		-1	0	0	0	0		0		0	0	0
184	deleted	1	PharmD, PhD		TX	M	1	1	DiP	3	0	94	1	Infectious Diseases		-1	1	1	1	1		0		0	0	0
185	deleted	1	PharmD	3	TX	M	1	1	DiP	3	0	95	1	Infectious Diseases		-1	0	0	0	0		0		0	0	0
186	deleted	1	PharmD	3	AZ	M	1	1	DiP	3	0	96	1	Infectious Diseases		-1	0	0	0	0		0		0	0	0
187	deleted	0	MD	1	AZ	M	1	1	DiP	3	0	96	1	Infectious Diseases		-1	0	0	0	0		0		0	0	0
188	deleted	1	PharmD	3	CA	F	2	0	DiP	3	0	97	1	Infectious Diseases		-1	0	0	0	0		0		0	0	0
189	deleted	1	PharmD	3	Canada	M	1	1	DiP	3	0	98	1	Infectious Diseases			0	0	0	0				0	0	0
190	deleted	1	PharmD	3	Canada	F	2	0	DiP	3	0	98	1	Infectious Diseases			0	0	0	0				0	0	0
191	deleted	1	PharmD	3	MI	F	2	0	DiP	3	0	99	1	Infectious Diseases		-1	0	0	0	0		0		0	0	0
192	deleted	0	PharmD	3	CO	M	1	1	DiP	3	0	100	1	Infectious Diseases		-1	0	0	0	0		0		0	0	0
193	deleted	1	PharmD	3	Canada	M	1	1	DiP	3	0	101	1	Infectious Diseases			0	0	0	0				0	0	0
194	deleted	1	PharmD	3	WI	F	2	0	DiP	3	0	102	1	Infectious Diseases		25650	0	0	0	0		1	25650	0	0	0		0	25650	0	0	0	0	0	0	1	0	0	0	0	0	1	0
195	deleted	1	PharmD	3	CO	M	1	1	DiP	3	0	103	1	Infectious Diseases		-1	0	0	0	0		0		0	0	0
196	deleted	1	PharmD	3	NJ	M	1	1	DiP	3	0	103	1	Infectious Diseases		-1	0	0	0	0		0		0	0	0
197	deleted	1	PharmD	3	Nebraska	F	2	0	DiP	3	0	103	1	Infectious Diseases		-1	0	0	0	0		0		0	0	0
198	deleted	1	PharmD	3	MD	F	2	0	DiP	3	0	104	1	Oncologic Disorders		-1	0	0	0	0		0		0	0	0
199	deleted	1	PharmD	3	TX	M	1	1	DiP	3	0	105	1	Oncologic Disorders		-1	0	0	0	0		0		0	0	0
200	deleted	1	PharmD	3	TX	F	2	0	DiP	3	0	105	1	Oncologic Disorders		-1	0	0	0	0		0		0	0	0
201	deleted	1	MD PhD	2	NY	M	1	1	DiP	3	0	105	1	Oncologic Disorders		-1	2	2	1	1	highly relavent	0		0	0	0
202	deleted	1	PharmD	3	Kentucky	M	1	1	DiP	3	0	106	1	Oncologic Disorders		-1	0	0	0	0		0		0	0	0
203	deleted	0	MD	1	Kentucky	F	2	0	DiP	3	0	106	1	Oncologic Disorders		-1	0	0	0	0		0		0	0	0
204	deleted	1	PharmD	3	PA	F	2	0	DiP	3	0	107	1	Oncologic Disorders		-1	0	0	0	0		0		0	0	0
205	deleted	1	MD	1	PA	M	1	1	DiP	3	0	107	1	Oncologic Disorders		62158	0	0	0	0		1	62158	0	0	0		49886	1500	8700	295	1246	0	531	0.802568	0.0241321	0.139966	0.00474597	0.0200457	0	0.00854275	1	0.0333344
206	deleted	1	PharmD	3	SC	F	2	0	DiP	3	0	108	1	Oncologic Disorders		-1	0	0	0	0		0		0	0	0
207	deleted	1	PharmD	3	WI	F	2	0	DiP	3	0	108	1	Oncologic Disorders		-1	2	2	1	1	low relevent, redundant	0		0	0	0
208	deleted	1	PharmD	3	Singapore	M	1	1	DiP	3	0	109	1	Oncologic Disorders			0	0	0	0				0	0	0
209	deleted	1	PharmD	3	Nebraska	M	1	1	DiP	3	0	109	1	Oncologic Disorders		-1	0	0	0	0		0		0	0	0
210	deleted	1	PharmD	3	TX	F	2	0	DiP	3	0	110	1	Oncologic Disorders		-1	0	0	0	0		0		0	0	0
211	deleted	1	MD	1	AZ	F	2	0	DiP	3	0	110	1	Oncologic Disorders		15675	0	0	0	0		1	15675	0	0	0		0	15675	0	0	0	0	0	0	1	0	0	0	0	0	1	0
212	deleted	1	PharmD	3	OK	M	1	1	DiP	3	0		2	Oncologic Disorders		-1	0	0	0	0		0		0	0	0
213	deleted	0	PharmD	3	MD	F	2	0	DiP	3	0	111	1	Oncologic Disorders		-1	0	0	0	0		0		0	0	0
214	deleted	1	PharmD	3	IN	M	1	1	DiP	3	0	112	1	Oncologic Disorders		-1	0	0	0	0		0		0	0	0
215	deleted	1	PharmD	3	IN	M	1	1	DiP	3	0	112	1	Oncologic Disorders		-1	0	0	0	0		0		0	0	0
216	deleted	1	PharmD	3	SD	M	1	1	DiP	3	0	113	1	Oncologic Disorders		-1	0	0	0	0		0		0	0	0
217	deleted	1	PharmD	3	Nebraska	M	1	1	DiP	3	0	113	1	Oncologic Disorders		-1	0	0	0	0		0		0	0	0
218	deleted	0	PharmD	3	MN	F	2	0	DiP	3	0	114	1	Oncologic Disorders		-1	0	0	0	0		0		0	0	0
219	deleted	0	PharmD	3	MN	F	2	0	DiP	3	0	114	1	Oncologic Disorders		-1	0	0	0	0		0		0	0	0
220	deleted	0	MD	1	MN	M	1	1	DiP	3	0	114	1	Oncologic Disorders		-1	0	0	0	0		0		0	0	0
221	deleted	1	PharmD	3	NC	F	2	0	DiP	3	0	115	1	Oncologic Disorders		-1	0	0	0	0		0		0	0	0
222	deleted	0	PharmD	3	NC	F	2	0	DiP	3	0	115	1	Oncologic Disorders		-1	0	0	0	0		0		0	0	0
223	deleted	1	PharmD	3	CO	F	2	0	DiP	3	0	116	1	Oncologic Disorders		-1	0	0	0	0		0		0	0	0
224	deleted	1	PharmD	3	CO	F	2	0	DiP	3	0	116	1	Oncologic Disorders		-1	0	0	0	0		0		0	0	0
225	deleted	0	PharmD	3	Nebraska	F	2	0	DiP	3	0	117	1	Oncologic Disorders		-1	0	0	0	0		0		0	0	0
226	deleted	1	PharmD	3	FL	F	2	0	DiP	3	0	117	1	Oncologic Disorders		-1	0	0	0	0		0		0	0	0
227	deleted	1	PharmD	3	TN	F	2	0	DiP	3	0		2	Nutritional Disorders		-1	0	0	0	0		0		0	0	0
228	deleted	1	PharmD	3	FL	M	1	1	DiP	3	0	119	1	Nutritional Disorders		-1	0	0	0	0		0		0	0	0
229	deleted	1	PharmD	3	TN	F	2	0	DiP	3	0	119	1	Nutritional Disorders		-1	0	0	0	0		0		0	0	0
230	deleted	1	PharmD	3	SC	F	2	0	DiP	3	0	121	1	Nutritional Disorders		-1	0	0	0	0	11	0		0	0	0
231	deleted	1	PhD		MIS	M	1	1	GG	2	1.5		2	Neurpharmacology			0	0	0	0				1	1
232	deleted	1	PhD		NV	M	1	1	GG	2	1.5		2	Neurpharmacology			0	0	0	0				1	1
233	deleted	1	PhD		CA	F	2	0	GG	2	1.5	9	1	Neurpharmacology			0	0	0	0				1	1
234	deleted	0	PhD		CA	F	2	0	GG	2	1.5	9	1	Neurpharmacology			0	0	0	0				1	1
235	deleted	1	PhD		CA	M	1	1	GG	2	1.5	10	1	Neurpharmacology			0	0	0	0				1	1
236	deleted	0	PhD		OR	M	1	1	GG	2	1.5	11	1	Neurpharmacology			0	0	0	0				1	1
237	deleted	0	PhD		CA	M	1	1	GG	2	1.5	11	1	Neurpharmacology			0	0	0	0				1	1
238	deleted	1	PhD		TN	F	2	0	GG	2	1.5	13	1	Neurpharmacology			0	0	0	0				1	1
239	deleted	0	PhD		MD	F	2	0	GG	2	1.5	13	1	Neurpharmacology			0	0	0	0				1	1
240	deleted	0	MD	1	PA	M	1	1	GG	2	1.5	14	1	Neurpharmacology		-1	1	1	1	1	moderately relevent	0		1	1
241	deleted	0	PhD		WV	M	1	1	GG	2	1.5	15	1	Neurpharmacology			0	0	0	0				1	1
242	deleted	0	MD	1	TN	M	1	1	GG	2	1.5	15	1	Neurpharmacology		3380	0	0	0	0		1	3380	1	1			0	0	1851	0	1529	0	0	0	0	0.547633	0	0.452367	0	0	1	0.452367
243	deleted	0	MD	1	CA	M	1	1	GG	2	1.5	16	1	Neurpharmacology		59945	0	0	0	0		1	59945	1	1			0	52050	2400	840	4655	0	0	0	0.868296	0.0400367	0.0140128	0.0776545	0	0	1	0.0916674
244	deleted	1	PhD		TX	M	1	1	GG	2	1.5	17	1	Neurpharmacology			0	0	0	0				1	1
245	deleted	1	PhD		TX	M	1	1	GG	2	1.5	17	1	Neurpharmacology			1	1	1	1	United States Patent App			1	1
246	deleted	0	PhD		CA	M	1	1	GG	2	1.5	18	1	Neurpharmacology			8	8	1	1	Extremely relevant, 1 co			1	1
247	deleted	0	MD	1	CA	M	1	1	GG	2	1.5	18	1	Neurpharmacology		218793	0	0	0	0		1	218793	1	1		11	178784	16200	21500	598	1711	0	0	0.817138	0.0740426	0.0982664	0.00273318	0.00782018	0	0	1	0.0105534
248	deleted	0	MD	1	CA	M	1	1	GG	2	1.5	19	1	Neurpharmacology		720	0	0	0	0		1	720	1	1			0	0	0	720	0	0	0	0	0	0	1	0	0	0	1	1
249	deleted	0	PhD		NY	M	1	1	GG	2	1.5	19	1	Neurpharmacology			0	0	0	0				1	1
250	deleted	0	MD PhD	2	CA	M	1	1	GG	2	1.5	19	1	Neurpharmacology		-1	0	0	0	0		0		1	1
251	deleted	1	PhD		WA	M	1	1	GG	2	1.5	20	1	Neurpharmacology			2	2	1	1				1	1
252	deleted	1	MD	1	IN	M	1	1	GG	2	1.5	20	1	Neurpharmacology		-1	0	0	0	0		0		1	1
253	deleted	1	MD	1	NC	M	1	1	GG	2	1.5	21	1	Neurpharmacology		-1	0	0	0	0		0		1	1
254	deleted	1	MD PhD	2	AL	M	1	1	GG	2	1.5	22	1	Neurpharmacology		12500	1	1	1	1	moderately relevent	1	12500	1	1			0	2500	10000	0	0	0	0	0	0.2	0.8	0	0	0	0	1	0
255	deleted	0	MD PhD	2	AL	M	1	1	GG	2	1.5	22	1	Neurpharmacology		-1	0	0	0	0		0		1	1
256	deleted	0	MD	1	CA	M	1	1	GG	2	1.5	23	1	Neurpharmacology		-1	0	0	0	0		0		1	1
257	deleted	1	MD PhD	2	PA	M	1	1	GG	2	1.5	24	1	Neurpharmacology		-1	0	0	0	0		0		1	1
258	deleted	1	MD	1	TX	M	1	1	GG	2	1.5	25	1	Cardiovascular		-1	0	0	0	0		0		1	1
259	deleted	1	PhD		PA	M	1	1	GG	2	1.5	25	1	Cardiovascular			6	6	1	1	2 highly relevent!!!, 1			1	1
260	deleted	0	PhD		CA	F	2	0	GG	2	1.5	26	1	Cardiovascular			0	0	0	0				1	1
261	deleted	1	MD PhD	2	MA	M	1	1	GG	2	1.5	27	1	Cardiovascular		-1	0	0	0	0		0		1	1
262	deleted	1	MD	1	MA	M	1	1	GG	2	1.5	27	1	Cardiovascular		-1	0	0	0	0		0		1	1
263	deleted	0	MD	1	RI	M	1	1	GG	2	1.5	28	1	Cardiovascular		-1	0	0	0	0		0		1	1
264	deleted	1	MD	1	MA	M	1	1	GG	2	1.5	28	1	Cardiovascular		-1	0	0	0	0		0		1	1
265	deleted	0	PhD		NY	M	1	1	GG	2	1.5	29	1	Cardiovascular			0	0	0	0				1	1
266	deleted	0	PhD		NY	M	1	1	GG	2	1.5	29	1	Cardiovascular			0	0	0	0				1	1
267	deleted	0	MD	1	Canada	M	1	1	GG	2	1.5	30	1	Cardiovascular			6	6	1	1	highly relevant			1	1
268	deleted	1	MD PhD	2	CA	M	1	1	GG	2	1.5	31	1	Cardiovascular		125104	0	0	0	0		1	125104	1	1		0	0	43725	12775	0	0	59654	8950	0	0.349258	0.102042	0	0	0.476492	0.071489	0.999281	0.547982
269	deleted	1	PhD		IL	M	1	1	GG	2	1.5	32	1	Inflammation+			0	0	0	0				1	1
270	deleted	0	MD	1	SC	M	1	1	GG	2	1.5	32	1	Inflammation+		-1	1	1	1	1	Pubmed indices Stoney Br	0		1	1
271	deleted	1	MD	1	IL	M	1	1	GG	2	1.5	32	1	Inflammation+		-1	0	0	0	0		0		1	1
272	deleted	1	PhD		CA	F	2	0	GG	2	1.5		2	Inflammation+			0	0	0	0				1	1
273	deleted	0	MD	1	PA	M	1	1	GG	2	1.5		2	Inflammation+		-1	0	0	0	0		0		1	1
274	deleted	1	MD	1	PA	M	1	1	GG	2	1.5		2	Inflammation+		6194	1	1	1	1		1		1	1
275	deleted	1	MD	1	MD	M	1	1	GG	2	1.5	35	1	Inflammation+		-1	9	9	1	1		0		1	1
276	deleted	1	MD	1	OR	M	1	1	GG	2	1.5	35	1	Inflammation+		-1	0	0	0	0		0		1	1
277	deleted	1	MD	1	CA	M	1	1	GG	2	1.5	35	1	Inflammation+		12137	0	0	0	0		1	12137	1	1			0	0	2400	739	8998	0	0	0	0	0.197742	0.0608882	0.741369	0	0	1	0.802258
278	deleted	0	DM		London	M	1	1	GG	2	1.5	36	1	Inflammation+			0	0	0	0				1	1
279	deleted	1	MD	1	NY	M	1	1	GG	2	1.5	37	1	Inflammation+		-1	5	5	1	1		0		1	1
280	deleted	1	MD PhD	2	CA	M	1	1	GG	2	1.5	37	1	Inflammation+		49373	18	18	1	1	Wow!	1	49373	1	1			11970	0	26200	0	11203	0	0	0.24244	0	0.530654	0	0.226905	0	0	1	0.226905
281	deleted	1	MD PhD	2	TX	M	1	1	GG	2	1.5		2	Hormones+, Special Syste			0	0	0	0				1	1
282	deleted	1	PhD		Canada	M	1	1	GG	2	1.5		2	Hormones+			0	0	0	0				1	1
283	deleted	0	MD	1	CA	M	1	1	GG	2	1.5	39	1	Hormones+		-1	0	0	0	0		0		1	1
284	deleted	0	MD	1	MI	M	1	1	GG	2	1.5	39	1	Hormones+		-1	1	1	1	1		0		1	1
285	deleted	0	MD	1	CA	M	1	1	GG	2	1.5	40	1	Hormones+		-1	0	0	0	0		0		1	1
286	deleted	0	MD PhD	2	NY	M	1	1	GG	2	1.5	40	1	Hormones+		-1	0	0	0	0		0		1	1
287	deleted	1	MD	1	PA	M	1	1	GG	2	1.5	41	1	Hormones+		1500	0	0	0	0		1	1500	1	1			0	0	1500	0	0	0	0	0	0	1	0	0	0	0	1	0
288	deleted	0	MD PhD	2	Australia	M	1	1	GG	2	1.5	42	1	Hormones+			0	0	0	0				1	1
289	deleted	0	MD	1	TN	M	1	1	GG	2	1.5	43	1	Hormones+		-1	2	2	1	1		0		1	1
290	deleted	0	MD	1	OH	M	1	1	GG	2	1.5	43	1	Hormones+		60708	0	0	0	0		1	60708	1	1			9074	40485	2250	0	0	0	8899	0.14947	0.666881	0.0370627	0	0	0	0.146587	1	0.146587
291	deleted	1	PhD		PA	M	1	1	GG	2	1.5	44	1	Hormones+		-1	0	0	0	0		0		1	1
292	deleted	0	PhD		Canada	M	1	1	GG	2	1.5		3	Gastrointestinal			0	0	0	0				1	1
293	deleted	0	PhD		Canada	M	1	1	GG	2	1.5		3	Gastrointestinal			1	1	1	1				1	1
294	deleted	0	MD	1	TX	M	1	1	GG	2	1.5		2	Microbial Diseases		-1	0	0	0	0		0		1	1
295	deleted	0	MD	1	CA	M	1	1	GG	2	1.5	49	1	Microbial Diseases		-1	1	1	1	1		0		1	1
296	deleted	0	PhD		NY	M	1	1	GG	2	1.5	49	1	Microbial Diseases			0	0	0	0				1	1
297	deleted	0	MD PhD	2	CA	F	2	0	GG	2	1.5	49	1	Microbial Diseases		-1	0	0	0	0		0		1	1
298	deleted	0	PhD		NY	M	1	1	GG	2	1.5	49	1	Microbial Diseases			0	0	0	0				1	1
299	deleted	0	PhD		NY	M	1	1	GG	2	1.5	49	1	Microbial Diseases			1	1	1	1				1	1
300	deleted	1	PhD		TX	F	2	0	GG	2	1.5	50	1	Microbial Diseases			0	0	0	0				1	1
301	deleted	1	MD	1	NY	M	1	1	GG	2	1.5	50	1	Microbial Diseases		-1	0	0	0	0	1 from 1992	0		1	1
302	deleted	0	MD	1	Australia	M	1	1	GG	2	1.5	51	1	Microbial Diseases			0	0	0	0				1	1
303	deleted	1	PhD		Australia	M	1	1	GG	2	1.5	51	1	Microbial Diseases			4	4	1	1	1 highly relevent			1	1
304	deleted	1	MD	1	W DC	M	1	1	GG	2	1.5	51	1	Microbial Diseases		-1	4	4	1	1		0		1	1
305	deleted	1	MD PhD	2	VA	M	1	1	GG	2	1.5		2	Microbial Diseases		-1	1	1	1	1		0		1	1
306	deleted	0	PharmD	3	CA	M	1	1	GG	2	1.5		2	Microbial Diseases		-1	0	0	0	0		0		1	1
307	deleted	1	MD	1	CA	M	1	1	GG	2	1.5	55	1	Microbial Diseases		35073	0	0	0	0		1	35073	1	1			0	0	22114	1180	11779	0	0	0	0	0.630514	0.0336441	0.335842	0	0	1	0.369486
308	deleted	1	MD	1	W DC	M	1	1	GG	2	1.5	57	1	Microbial Diseases		-1	0	0	0	0		0		1	1
309	deleted	0	PharmD	3	AL	M	1	1	GG	2	1.5	58	1	Microbial Diseases		1250	1	1	1	1		1	1250	1	1			750	0	500	0	0	0	0	0.6	0	0.4	0	0	0	0	1	0
310	deleted	1	MD	1	MD	M	1	1	GG	2	1.5	59	1	Microbial Diseases		37553	0	0	0	0		1	37553	1	1			0	3120	23487	0	0	0	10946	0	0.0830826	0.625436	0	0	0	0.291481	1	0.291481
311	deleted	1	MD	1	MA	M	1	1	GG	2	1.5		3	Neoplastic Diseases		17244	0	0	0	0		1	17244	1	1			11325	0	5000	600	319	0	0	0.65675	0	0.289956	0.0347947	0.0184992	0	0	1	0.0532939
312	deleted	0	MD	1	NJ	M	1	1	GG	2	1.5	61	1	Neoplastic Diseases		-1	4	4	1	1		0		1	1
313	deleted	0	MD PhD	2	MA	M	1	1	GG	2	1.5	61	1	Neoplastic Diseases		-1	0	0	0	0		0		1	1
314	deleted	0	MD	1	MA	M	1	1	GG	2	1.5	61	1	Neoplastic Diseases		42767	0	0	0	0		1	42767	1	1			41485	0	0	459	823	0	0	0.970024	0	0	0.0107326	0.0192438	0	0	1	0.0299764
315	deleted	0	MD PhD	2	MA	M	1	1	GG	2	1.5	61	1	Neoplastic Diseases		-1	0	0	0	0		0		1	1
316	deleted	1	PhD		MA	M	1	1	GG	2	1.5	61	1	Neoplastic Diseases			1	1	1	1				1	1
317	deleted	1	MD	1	MA	M	1	1	GG	2	1.5	61	1	Neoplastic Diseases		-1	0	0	0	0		0		1	1
318	deleted	0	MD PhD	2	MA	M	1	1	GG	2	1.5	62	1	Neoplastic Diseases		-1	0	0	0	0		0		1	1
319	deleted	0	MD PhD	2	CA	M	1	1	GG	2	1.5	62	1	Neoplastic Diseases		-1	0	0	0	0		0		1	1
320	deleted	0	MD	1	MA	F	2	0	GG	2	1.5	62	1	Neoplastic Diseases		-1	0	0	0	0		0		1	1
321	deleted	0	MD PhD	2	MA	M	1	1	GG	2	1.5	62	1	Neoplastic Diseases		-1	0	0	0	0		0		1	1
322	deleted	1	MD PhD	2	MD	M	1	1	GG	2	1.5	62	1	Neoplastic Diseases		-1	4	4	1	1	1 super relevent!!!moder	0		1	1
323	deleted	0	MD	1	MD	M	1	1	GG	2	1.5	62	1	Neoplastic Diseases		-1	2	2	1	1	2 more in 1994, also 199	0		1	1
324	deleted	1	MD PhD	2	MA	F	2	0	GG	2	1.5	62	1	Neoplastic Diseases		-1	5	5	1	1		0		1	1
325	deleted	1	MD	1	MA	M	1	1	GG	2	1.5	62	1	Neoplastic Diseases		4897	0	0	0	0		1	4897	1	1			4158	0	0	0	739	0	0	0.849091	0	0	0	0.150909	0	0	1	0.150909
326	deleted	0	MD	1	MA	F	2	0	GG	2	1.5	63	1	Neoplastic Diseases		310307	0	0	0	0		1	310307	1	1		2	310307	0	0	0	0	0	0	1	0	0	0	0	0	0	1	0
327	deleted	0	MD PhD	2	MA	M	1	1	GG	2	1.5	63	1	Neoplastic Diseases		-1	0	0	0	0		0		1	1
328	deleted	0	MD PhD	2	MA	M	1	1	GG	2	1.5	63	1	Neoplastic Diseases		-1	0	0	0	0		0		1	1
329	deleted	0	MD	1	MA	F	2	0	GG	2	1.5	62	1	Neoplastic Diseases		115229	0	0	0	0		1	115229	1	1		11	111104	0	4125	0	0	0	0	0.964202	0	0.0357983	0	0	0	0	1	0
330	deleted	1	MD	1	PA	M	1	1	GG	2	1.5	64	1	Special Systems		-1	0	0	0	0		0		1	1
331	deleted	1	MD	1	PA	M	1	1	GG	2	1.5	64	1	Special Systems		24470	0	0	0	0		1	24470	1	1			0	0	2425	0	0	20500	1545	0	0	0.0991009	0	0	0.837761	0.0631385	1	0.900899
332	deleted	0	MD	1	NC	M	1	1	GG	2	1.5	65	1	Special Systems		-1	6	6	1	1	same person in Toledo, P	0		1	1
333	deleted	0	MD	1	NC	M	1	1	GG	2	1.5	65	1	Special Systems		-1	0	0	0	0		0		1	1
334	deleted	0	MD	1	NC	M	1	1	GG	2	1.5	65	1	Special Systems		4800	0	0	0	0		1	4800	1	1			0	0	4800	0	0	0	0	0	0	1	0	0	0	0	1	0
335	deleted	1	PhD		Canada	M	1	1	GG	2	1.5	66	1	Special Systems			0	0	0	0				1	1
336	deleted	0	PhD		PA	M	1	1	GG	2	1.5	67	1	Special Systems			0	0	0	0				1	1
337	deleted	0	PhD		PA	M	1	1	GG	2	1.5	67	1	Special Systems			2	2	1	1	2 older ones from 1993 t			1	1
338	deleted	1	MD PhD	2	CA	M	1	1	Kat	1	1.5		7	Autonomic, Cardiovascula		-1	0	0	0	0		0		1		1
339	deleted	1	PhD		CT	M	1	1	Kat	1	1.5		2	Autonomic			2	2	1	1				1		1
340	deleted	1	MD	1	TN	M	1	1	Kat	1	1.5		2	Autonomic		-1	3	3	1	1		0		1		1
341	deleted	1	MD	1	TN	M	1	1	Kat	1	1.5	10	1	Autonomic		-1	0	0	0	0	http://www.mc.vanderbilt	0		1		1
342	deleted	1	MD	1	CA	M	1	1	Kat	1	1.5	11	1	Cardiovascular-Renal Dru		70720	0	0	0	0		1	70720	1		1	5	0	0	43600	1779	23410	0	1931	0	0	0.616516	0.0251555	0.331024	0	0.0273049	1	0.383484
343	deleted	1	PhD		NV	M	1	1	Kat	1	1.5	14	1	Cardiovascular-Renal Dru			0	0	0	0				1		1
344	deleted	1	MB PhD		NC	M	1	1	Kat	1	1.5	14	1	Cardiovascular-Renal Dru		-1	0	0	0	0		0		1		1
345	deleted	1	MD PhD	2	CA	M	1	1	Kat	1	1.5	15	1	Cardiovascular-Renal Dru		-1	0	0	0	0		0		1		1
346	deleted	1	PhD		CA	M	1	1	Kat	1	1.5	17	1	Smooth Muscle			0	0	0	0				1		1
347	deleted	1	PhD		PA	F	2	0	Kat	1	1.5	18	1	Smooth Muscle			0	0	0	0				1		1
348	deleted	1	MD	1	PA	M	1	1	Kat	1	1.5	18	1	Smooth Muscle		6194	1	1	1	1	also authored GG		6194	1		1		5094	0	1100	0	0	0	0	0.822409	0	0.177591	0	0	0	0	1	0
349	deleted	1	MD PhD	2	NY	M	1	1	Kat	1	1.5	19	1	Smooth Muscle		-1	7	7	1	1	1 other with the same ti	0		1		1
350	deleted	1	MD	1	CA	M	1	1	Kat	1	1.5	20	1	Smooth Muscle		65749	2	2	1	1		1	65749	1		1	2	65749	0	0	0	0	0	0	1	0	0	0	0	0	0	1	0
351	deleted	1	MD	1	CA	M	1	1	Kat	1	1.5	21	1	CNS		-1	0	0	0	0		0		1		1
352	deleted	1	PhD		CA	M	1	1	Kat	1	1.5	22	1	CNS		-1	0	0	0	0		0		1		1
353	deleted	1	MD	1	CA	M	1	1	Kat	1	1.5		2	CNS		-1	0	0	0	0		0		1		1
354	deleted	1	PhD		CA	F	2	0	Kat	1	1.5		3	CNS, Blood, Endocrine			0	0	0	0				1		1
355	deleted	1	MD	1	London	M	1	1	Kat	1	1.5	24	1	CNS			0	0	0	0				1		1
356	deleted	1	PhD		London	M	1	1	Kat	1	1.5	24	1	CNS			0	0	0	0				1		1
357	deleted	0	MD	1	CA	M	1	1	Kat	1	1.5	25	1	CNS		-1	0	0	0	0		0		1		1
358	deleted	0	MD	1	CA	M	1	1	Kat	1	1.5	25	1	CNS		-1	0	0	0	0		0		1		1
359	deleted	0	MD	1	CA	M	1	1	Kat	1	1.5	26	1	CNS		-1	1	1	1	1	1 from 1993	0		1		1
360	deleted	0	PhD		CA	F	2	0	Kat	1	1.5	27	1	CNS			0	0	0	0				1		1
361	deleted	0	MD	1	CA	M	1	1	Kat	1	1.5	27	1	CNS		-1	0	0	0	0		0		1		1
362	deleted	1	MD	1	CA	M	1	1	Kat	1	1.5	28	1	CNS		-1	0	0	0	0		0		1		1
363	deleted	1	MD PhD	2	TN	M	1	1	Kat	1	1.5	29	1	CNS		34846	0	0	0	0	1 from 1994	1	34846	1		1		0	22825	6209	0	5812	0	0	0	0.655025	0.178184	0	0.166791	0	0	1	0.166791
364	deleted	1	MD	1	CA	M	1	1	Kat	1	1.5	30	1	CNS		56728	0	0	0	0		1	56728	1		1		0	47950	6500	369	1909	0	0	0	0.845262	0.114582	0.00650472	0.0336518	0	0	1	0.0401565
365	deleted	1	MD PhD	2	CA	M	1	1	Kat	1	1.5	31	1	CNS		-1	0	0	0	0		0		1		1
366	deleted	1	PhD		CA	M	1	1	Kat	1	1.5	31	1	CNS			0	0	0	0				1		1
367	deleted	1	MD	1	Switzerland	M	1	1	Kat	1	1.5	32	1	CNS			0	0	0	0				1		1
368	deleted	1	MD PhD	2	CA	M	1	1	Stahl				1	CNS		246839	1	1	1	1		1	246839				73	0	120882	97217	0	26864	0	1876	0	0.48972	0.393848	0	0.108832	0	0.0076001	1	0.116432
369	deleted	1	MD	1	CA	M	1	1	Kat	1	1.5	34	1	Blood+		16000	0	0	0	0		1	16000	1		1		16000	0	0	0	0	0	0	1	0	0	0	0	0	0	1	0
370	deleted	1	MD	1	CA	F	2	0	Kat	1	1.5	35	1	Blood+		-1	0	0	0	0		0		1		1
371	deleted	1	MD PhD	2	CA	M	1	1	Kat	1	1.5	35	1	Blood+		105009	0	0	0	0	1 from 1993	1	105009	1		1	1	0	10000	91368	1007	2087	0	547	0	0.0952299	0.870097	0.00958965	0.0198745	0	0.00520908	1	0.0346732
372	deleted	1	MD	1	CA	M	1	1	Kat	1	1.5	36	1	Blood+		59251	0	0	0	0		1	59251	1		1		3192	26499	13976	1883	13701	0	0	0.0538725	0.447233	0.235878	0.0317801	0.231237	0	0	1	0.263017
373	deleted	1	PharmD	3	CA	M	1	1	Kat	1	1.5	36	1	Blood+		-1	0	0	0	0		0		1		1
374	deleted	0	MD	1	CA	F	2	0	Kat	1	1.5	36	1	Blood+		-1	0	0	0	0		0		1		1
375	deleted	0	MD	1	CA	M	1	1	Kat	1	1.5	37	1	Endocrine Drugs		5816	0	0	0	0		1	5816	1		1		1161	0	0	1140	3515	0	0	0.199622	0	0	0.196011	0.604367	0	0	1	0.800378
376	deleted	1	PharmD	3	CA	F	2	0	Kat	1	1.5	38	1	Endocrine Drugs		-1	0	0	0	0		0		1		1
377	deleted	1	MD	1	CA	M	1	1	Kat	1	1.5	38	1	Endocrine Drugs		-1	0	0	0	0		0		1		1
378	deleted	1	MD	1	Greece	M	1	1	Kat	1	1.5		2	Endocrine Drugs			0	0	0	0	1 from 1993			1		1
379	deleted	1	MD	1	CA	F	2	0	Kat	1	1.5	41	1	Endocrine Drugs		-1	0	0	0	0		0		1		1
380	deleted	1	MD PhD	2	CA	M	1	1	Kat	1	1.5	42	1	Endocrine Drugs		5644	0	0	0	0		1	5644	1		1		0	0	3680	0	0	0	1964	0	0	0.65202	0	0	0	0.34798	1	0.34798
381	deleted	1	PharmD	3	CA	M	1	1	Kat	1	1.5		6	Chemotherapeutic		12400	0	0	0	0		1	12400	1		1		0	12400	0	0	0	0	0	0	1	0	0	0	0	0	1	0
382	deleted	0	MD	1	CA	F	2	0	Kat	1	1.5		6	Chemotherapeutic		-1	0	0	0	0		0		1		1
383	deleted	1	MD	1	Canada	M	1	1	Kat	1	1.5	48	1	Chemotherapeutic		-1	0	0	0	0		0		1		1
384	deleted	1	MD	1	CA	M	1	1	Kat	1	1.5		2	Chemotherapeutic		5000	0	0	0	0		1	5000	1		1		0	5000	0	0	0	0	0	0	1	0	0	0	0	0	1	0
385	deleted	1	MD	1	CA	F	2	0	Kat	1	1.5	49	1	Chemotherapeutic		-1	0	0	0	0		0		1		1
386	deleted	1	PharmD	3	CA	M	1	1	Kat	1	1.5	51	1	Chemotherapeutic		-1	0	0	0	0		0		1		1
387	deleted	1	MD	1	CA	M	1	1	Kat	1	1.5		2	Chemotherapeutic		20400	0	0	0	0		1	20400	1		1		0	20400	0	0	0	0	0	0	1	0	0	0	0	0	1	0
388	deleted	1	MD	1	PA	M	1	1	Kat	1	1.5	54	1	Chemotherapeutic		-1	0	0	0	0		0		1		1
389	deleted	1	PhD		CT	M	1	1	Kat	1	1.5	54	1	Chemotherapeutic			3	3	1	1	6 others pre-1993			1		1
390	deleted	1	PhD		AZ	M	1	1	Kat	1	1.5	55	1	Chemotherapeutic			0	0	0	0				1		1
391	deleted	1	MD	1	AZ	F	2	0	Kat	1	1.5	55	1	Chemotherapeutic		-1	0	0	0	0		0		1		1
392	deleted	1	PhD		OR	M	1	1	Kat	1	1.5	55	1	Chemotherapeutic			0	0	0	0				1		1
393	deleted	1	MD	1	CO	M	1	1	Kat	1	1.5	56	1	Toxicology		-1	0	0	0	0		0		1		1
394	deleted	1	MD	1	CO	M	1	1	Kat	1	1.5	57	1	Toxicology		-1	0	0	0	0		0		1		1
395	deleted	1	MD	1	CA	M	1	1	Kat	1	1.5	58	1	Toxicology		-1	0	0	0	0		0		1		1
396	deleted	1	MD	1	Canada	M	1	1	Kat	1	1.5	59	1	Special Topics			0	0	0	0				1		1
397	deleted	1	MD	1	GA	M	1	1	Kat	1	1.5	61	1	Special Topics		-1	0	0	0	0		0		1		1
398	deleted	1	MD	1	CA	M	1	1	Kat	1	1.5	61	1	Special Topics		4047	3	3	1	1		1	4047	1		1		4047	0	0	0	0	0	0	1	0	0	0	0	0	0	1	0
399	deleted	1	MD	1	CA	M	1	1	Kat	1	1.5	62	1	Special Topics		-1	0	0	0	0		0		1		1
400	deleted	1	PharmD	3	CA	F	2	0	Kat	1	1.5	63	1	Special Topics		-1	0	0	0	0		0		1		1
401	deleted	1	PharmD	3	CA	F	2	0	Kat	1	1.5	64	1	Special Topics		-1	0	0	0	0		0		1		1
402	deleted	1	PharmD	3	CA	F	2	0	Kat	1	1.5	64	1	Special Topics		-1	0	0	0	0	122 Total Patents (121 U	0		1		1
403	deleted	1	PharmD	3	CA	M	1	1	Kat	1	1.5		2	Special Topics		-1	0	0	0	0		0		1		1
404	deleted	1	PharmD	3	WA	M	1	1	Kat	1	1.5	66	1	Special Topics		-1	0	0	0	0	CA affiliation for one i	0		1		1
